# Supplementary material for: High Throughput Studies of Cell Migration in 3D Microtissues Fabricated by a Droplet Microfluidic Chip
Source: Micromachines (Basel). 2016 May 5;7(5):84. doi: 10.3390/mi7050084 (PMC6190366; doi:10.3390/mi7050084)
Supplement: Supplementary file 1 [file micromachines-07-00084-s001.zip]

Archive with 2 entries (2 files):
- Video S1.avi
- Video S2.avi
